# Supplementary material for: A Systematic Review of Outcomes for People With Intellectual Disabilities and/or Autistic People Following Resettlement From Long‐Stay Hospitals in the UK
Source: J Appl Res Intellect Disabil. 2026 May 12;39:e70244. doi: 10.1111/jar.70244 (PMC13164828; doi:10.1111/jar.70244)
Supplement: Supplementary file 1 — Data S1: Supporting information. [file JAR-39-e70244-s002.xlsx]

## Sheet: Data extraction template
					Study A		Study B			Study C		Study D
					Extracted data	Notes	Extracted data (c-s)	Extracted data (long)	Notes	Extracted data	Notes	Extracted data	Notes
			Extracted data	Notes for filling these out
Study design	Context			Hospital closure refers to where (a) specific hospital(s) closed. Care in the Community refers to the demonstration project			Where one study has two sets of data, for example a cross-sectional (c-s) sample and a longitudinal (long) sample, place extracted data under the same study heading in a separate column			Where two papers report separate findings from the same dataset, place them next to each other and treat them as the same study when writing up
	Hypothesis or aims		Open question
	Type of study
	Methods
	Location
Sample	Size		(number)
	Mean age		(years)	Age at last follow-up. Only note down if mean used (i.e. not median)
	Age range	Lower	(years)
		Upper	(years)
	Gender	Female	(per cent)
		Male	(per cent)
	Ethnicity	Afro-Caribbean	(per cent)
		Asian	(per cent)
		Mixed ethnicity	(per cent)
		White	(per cent)	Including white british and Caucasian
		Other	(per cent)
	Mean length of stay		(years)
	Length of stay range	Lower	(years)
		Upper	(years)
	Relationship	Single	(per cent)
		Married	(per cent)
	Behaviour/ characteristics	Autism	(Y if present in the sample)	Some categories of behaviour or characteristics were listed as outcomes. If this is done in a way that assumes or confirms it was already present in the sample, then note the presence here
		Mental health difficulties	(Y if present in the sample)	Including psychiatric diagnoses as well as those identified by the researchers, or implied due to specialist psychiatric intervention
		Dementia	(Y if present in the sample)
		Learning Disability	(Y if present in the sample)
		Behaviour that challenges	(Y if present in the sample)
		Forensic history	(Y if present in the sample)
		At risk of abuse or harm	(Y if present in the sample)
		Complex physical health problems	(Y if present in the sample)	Where health problems are described as complex or overlapping, not simply where physical health problems are reported
		Elderly/ older	(Y if present in the sample)
		At risk of offending	(Y if present in the sample)	Only if explicit or assumed by authors, not simply on the basis that there has been previous offending
	Severity of learning disability	Profound	(per cent)
		Severe	(per cent)
		Moderate	(per cent)
		Mild	(per cent)
	Original residence
	Destination residence	Residential or nursing home	(per cent)
		Shared accommodation	(per cent)	Usually but not always supported, including minimal support
		Living alone	(per cent)	Doesn't have to be supported. Could also be living completely alone. To include living with a partner
		Hostel	(per cent)
		Family	(per cent)
Data collection	Outcomes	Quality of Life	(Y if measured)
		Networks	(Y if measured)	Including community use, community participation, social and family networks etc.
		Costs	(Y if measured)
		Service use	(Y if measured)	Including service provision, e.g. management practices, quality of service
		Characteristics	(Y if measured)	Characteristics - if a person is described as x or y, or given a particular score based on a type of behaviour (e.g. MOAS)
		Behaviour or events	(Y if measured)	If instances of certain events or behaviours are tracked, for example frequency of aggression. Bear in mind that some measure the instances of events and then assign a rating to a person. Although they are not intending that rating to be static or characteristic, it might still be recorded as 'characteristics' because it's assigned to a person. There's a blurry line here, so consider this when wr…
		Experience	(Y if measured)	Usually for qualitative studies
	Measures	Readmissions	(Y if used)	Include readmissions, reoffending, reconviction, relapes
		Not reported	(Y if used)
		Validated Tool	(Y if used)
		Novel	(Y if used)
		Qualitative	(Y if used)
		Other	(Y if used)	Level of support, moving house etc.
	Follow-up	Before discharge	(Y if applicable)	Before, at, around discharge etc.
		0 to 5 months	(Y if applicable)	Where answer is borderline choose whichever the greater part of the data falls, or both if it falls substantially over two categories
		6 to 12 months	(Y if applicable)
		13 to 24 months	(Y if applicable)
		25 months to 6 years	(Y if applicable)
		7 to 12 years	(Y if applicable)
		Wide range	(Y if applicable)
		Unclear	(Y if applicable)
	Data collection methods	Accessibility		Choose 'Not applicable' if there were no attempts to engage people themselves'
		Structured interview/ questionnaire	(Y if used)
		Participant observation	(Y if used)
		Examination of records	(Y if used)
		Focus groups	(Y if used)
		Semi-structure interviews/ open survey	(Y if used)
		Unclear	(Y if used)
		Ethnography	(Y if used)
	Contact with people
	Whose voice	People	(Y if heard)
		Hospital staff	(Y if heard)	Including where hospital case notes were consulted
		Health and social care staff in the community	(Y if heard)	Might include social worker, commissioner, community health services etc
		Care staff	(Y if heard)	i.e. providing direct care and/or service manager etc in the care home/hostel/supported living scheme
		Family	(Y if heard)
		Researchers	(Y if heard)	Including where researchers conducted desk-based study (e.g. estimating costs separate from case files)
		Unclear	(Y if heard)

## Sheet: Lists for closed questions
Context	Type of study	Methods	Location	Original residence	Accessibility	Contact with people
Tranforming Care	Cross-sectional	Qualitative	England	Old-style asylum	For all	None reported
Hospital Closure	Longitudinal	Quantitative	Northern Ireland	Contemporary long-stay hospital	For most	Met all at least once
Out-of-area Placement		Mixed-methods	Scotland	Unclear	For some	Met all multiple times
Unclear			Wales		For none	For consent only
Care in the Community			UK		Not applicable
Forensic placement
